# Supplementary material for: Evidence of Au(II) and Au(0) States in Bovine Serum Albumin-Au Nanoclusters Revealed by CW-EPR/LEPR and Peculiarities in HR-TEM/STEM Imaging
Source: Nanomaterials (Basel). 2022 Apr 22;12(9):1425. doi: 10.3390/nano12091425 (PMC9105226; doi:10.3390/nano12091425)
Supplement: Supplementary file 1 [file nanomaterials-12-01425-s001.zip]

Archive with 1 entries (1 files):
- nanomaterials-1678792-supplementary.pdf
